# Supplementary material for: Differences in dogs’ and wolves’ human-directed greeting behaviour: facial expressions, body language, and the problem of human biases
Source: Anim Cogn. 2025 Jul 3;28(1):54. doi: 10.1007/s10071-025-01978-7 (PMC12226620; doi:10.1007/s10071-025-01978-7)
Supplement: Supplementary file 1 — Supplementary Material 1 [file 10071_2025_1978_MOESM1_ESM.xlsx]

## Sheet: Information
Supplementary material to the article
Differences in dogs’ and wolves’ human-directed greeting behaviour: Facial Expressions, Body language, and the problem of human biases
Journal
	Animal Cognition
Authors
	Svenja Capitain 1* & Gwendolyn Wirobski 1,2*, Çağla Önsal 1, Giulia Pedretti 3, Valeria Bevilacqua 4, Sarah Marshall-Pescini 1 & Friederike Range 1
		1 Domestication Lab, Konrad Lorenz Institute of Ethology, University of Veterinary Medicine Vienna, 1210 Vienna, Austria
		2 Comparative Cognition Group, Institute of Biology, Faculty of Science, Université de Neuchâtel, 2000 Neuchâtel, Switzerland
		3 Department of Chemistry, Life Science and Environmental Sustainability, University of Parma, 43124 Parma, Italy
		4 Department of Biology, University of Padova, 35121 Padova, Italy
	*Shared first authorship
	Corresponding author: svenja.capitain@vetmeduni.ac.at
Study information
	This supplementary file contains the data underlying the analyses reported in this study.
	The study consisted of a 1-min interaction between an animal on one side of the fence, and a greeting human on the other.
	The animals were either dogs or wolves hand-raised and living in packs at the Wolf Science Center (WSC), Ernsbrunn, Austria, or shepard-like pet dogs with pricked ears.
	The human was either familiar or bonded to the animal, was allowed to talk to them and interact naturally, but not touch them through the fence.
	Each animal met the same familiar and bonded humans twice, in counterbalanced order (Session: Trial 1 or 2)
	Animal behaviour and facial expressions, as well as human facial expressions were coded.
Data/ Analyses
	Sheet 1 "WSC animals":		WSC-Wolves' vs WSC-dogs' facial expressions and behaviour when greeting a familiar or bonded human
	Sheet 2 "Morphology control":		WSC-dogs' (hanging ears) vs. Pet dogs' (pricked ears) facial expressions that differed between wolves and dogs (cotrol for ear morphology)
	Sheet 3 "Human faces":		Bonded vs. Familiar humans' facial expressions towards WSC dogs vs. WSC wolves

## Sheet: WSC animals
AnimalID	Species	AnimalAge	AnimalSex	PersonID	Dyad	Relationship strength	Session	Total duration (s)	AnimalVisible_Dur	FaceVisible_Dur	<1body_PropDurT	AD126_PropDurFv	AD19_PropDurFv	AU101_PropDurFv	AU109+AU110_BINARY	AU110_BINARY	AU116_PropDurFv	AU118_BINARY	AU12_PropDurFv	AU27_PropDurFv	EAD101_PropDurFv	EAD102_PropDurFv	EAD103_PropDurFv	EAD104_All_PropSumDurFv	EAD105_PropDurFv	Head_HUMAN_PropDurV	PAWLIFTING_BINARY	PAWLIFTING_PropDurV	RUBBING_FENCE_PropDurV	SCRATCH+SHAKE_PropDurV	SNIFFING_ENVIRONMENT_PropDurV	WAG_PropDurV	WHINE_PropDurV	AD137_Freq	AD37_All_SumFreq	AU145_All_SumFreq	HEADTURN_Freq	PAWLIFTING_Freq	RUBBING_FENCE_Freq	SNIFFING_ENVIRONMENT_Freq	AU110_Freq	AU27_Freq
D1	Dog	9	M	BH2	D1+BH2	BH	trial1	62.4	62.4	61.4	0.946779	0	0.0299674	0.141368	0	1	0.0442997	0	0	0.0325733	0.0664007	0.0234365	0	0.528274	0.39798	0.892228	0	0	0	0	0.00448718	0.358974	0	4	2	2	4	0	0	1	1	3
D1	Dog	9	M	BH2	D1+BH2	BH	trial2	61.24	61.24	49.28	1	0.393669	0.0503247	0.012987	0	1	0.455357	0	0.0430195	0.0405844	0.155743	0.00890828	0	1	0.0153815	0.378756	1	0.00587851	0	0	0	0.244285	0	5	2	0	5	1	0	0	3	2		LEGEND
D1	Dog	9	M	FH4	D1+FH4	FH	trial1	62.48	62.48	62.48	0	0	0	0.0537772	0	0	0	0	0	0	0.210579	0.0876921	0	0.355906	0.345679	0.926953	0	0	0	0	0	0	0	0	0	3	4	0	0	0	0	0		Variables of animal behaviour expressed by dogs or wolves towards
D1	Dog	9	M	FH4	D1+FH4	FH	trial2	61.24	8.16	5.68	0.0868713	0.866197	0.0422535	0	0	0	0.866197	0	0	0	0.253345	0	0	1	0.133627	0.548897	0	0	0	0	0	1	0	0	0	0	1	0	0	0	0	0		the bonded (BH) or familiar (FH) person.
D10	Dog	1	M	BH1	D10+BH1	BH	trial1	64	43.6	40.2	0.646828	0.626866	0.328358	0	0	1	0.771144	1	0.0467662	0	0.247587	0	0.37306	0.281443	0.112313	0.815436	1	0.13578	0.0788991	0	0	0.966972	0.466147	5	4	3	10	5	5	0	3	0		The behaviours are displayed as frequencies or as durations, coded while the animal is visible (within 2 body lengths of the human)
D10	Dog	1	M	BH1	D10+BH1	BH	trial2	62.64	52.36	44.56	0.813506	0.0152603	0.0816876	0.0287253	0	1	0.163375	0	0	0	0	0	0.613959	0.312276	0	0.705768	1	0.164248	0.0932009	0	0.0519481	0.993125	0.401222	9	0	5	6	6	6	1	1	0		Durations are displayed as proportions of the time being visible (PropV; within 2 body lengths of the human)
D10	Dog	1	M	FH1	D10+FH1	FH	trial1	65.76	13.72	11.16	0.152631	0.777778	0.508961	0	0	0	0.88172	0	0	0	0.0930108	0.0751792	0	0.239875	0.340502	0.597449	0	0	0	0	0	0.827988	0.0437318	0	1	0	3	0	0	0	0	0		or, for the facial expressions, as proportion of the face being visible (PropFv; within 2 body lengths of the human)
D10	Dog	1	M	FH1	D10+FH1	FH	trial2	63.44	57.6	32.16	0.651293	0.00995025	0.00497512	0.00995025	0	1	0.126866	0	0	0	0.255877	0.0994092	0	0.63153	0.0521144	0.499878	1	0.13125	0.0944444	0	0.0340278	1	0.0486111	1	0	1	6	3	4	1	1	0
D11	Dog	1	W	FH2	D11+FH2	FH	trial1	61.4	61.4	61.4	1	0	0.0188925	0	0	1	0.0775244	1	0	0	0.26759	0.112638	0.0325244	0.586759	0	0.797899	0	0	0	0	0	0.656026	0.0654072	4	1	2	10	0	0	0	1	0		The facial expressions are expressed as FACS codes (Wallner et al. 2013).
D11	Dog	1	W	FH2	D11+FH2	FH	trial2	62.76	62.76	56.32	0.982792	0	0.0241477	0.0142045	0	1	0.0582386	0	0	0.0177557	0.242081	0.14549	0.0333452	0.507741	0.0830433	0.321718	0	0	0	0	0.112173	0.0981517	0.0539675	3	1	2	9	0	0	1	1	1			§ Inner brow raiser (AU101, D),
D11	Dog	1	W	BH3	D11+BH3	BH	trial1	62.2	62.2	62.2	1	0	0.0173633	0.0321543	0	1	0.037299	0	0	0.0160772	0.127878	0.774839	0.00834405	0.0513505	0.0295498	0.940145	0	0	0	0	0	0.695177	0.0212219	2	1	5	3	0	0	0	1	1			§ Blink (AU145, F)
D11	Dog	1	W	BH3	D11+BH3	BH	trial2	66.6	66.6	66.6	1	0	0.003003	0	0	0	0.0282282	1	0	0.015015	0.10024	0.280405	0.0504354	0.403544	0.165135	0.745255	0	0	0	0	0	0.737538	0.0522523	1	0	1	6	0	0	0	0	1			§ Nose wrinkle and upper lip raiser (AU109+AU110, D)
D2	Dog	9	M	FH3	D2+FH3	FH	trial1	62.96	62.96	59.84	0.958053	0	0.0387701	0.0233957	0	1	0.0427807	0	0	0.0167112	0.288586	0.0982119	0	0.545287	0.118917	0.571617	0	0	0	0	0.0114358	0.419314	0	5	1	12	11	0	0	1	1	1			§ Upper lip raiser (AU110, D)
D2	Dog	9	M	FH3	D2+FH3	FH	trial2	62.36	62.36	34.88	0.973044	0	0.0538991	0.158257	0	0	0.065367	0	0	0	0.277208	0.161497	0.574312	0.575287	0.198136	0.259012	0	0	0	0	0.00898012	0.454779	0	3	1	7	8	0	0	1	0	0			§ Lip corner puller (AU12, D)
D2	Dog	9	M	BH4	D2+BH4	BH	trial1	61.36	61.36	58.44	1	0	0.0212183	0.0513347	0	1	0.0294319	0	0	0	0.13335	0.20871	0.0554244	0.481057	0.171047	0.77751	1	0.0899609	0.0449804	0	0	0.77249	0	2	1	16	15	4	3	0	1	0			§ Lip pucker (AU118, D)
D2	Dog	9	M	BH4	D2+BH4	BH	trial2	62.16	62.16	43.52	1	0	0.0367647	0.0919118	0	0	0.0422794	0	0	0.0229779	0.0330193	0.00273437	0.897013	0.358364	0	0.349244	1	0.0148005	0.0019305	0	0.005148	0.602317	0	3	1	9	10	1	1	1	0	2			§ Lower lip depressor (AU116, D)
D3	Dog	9	W	FH3	D3+FH3	FH	trial1	62.96	62.96	52.44	0.897062	0	0.0114416	0.201373	0	0	0	1	0	0	0.256789	0.358181	0.113577	0.410736	0.0601259	0.672618	0	0	0.0476493	0	0.0133418	0.772554	0	2	0	9	0	0	1	1	0	0			§ Yawning, mouth stretch (AU27, F)
D3	Dog	9	W	FH3	D3+FH3	FH	trial2	61.32	61.32	51.16	1	0	0.0265833	0.0218921	0	1	0.0297107	0	0	0	0.406392	0.0983776	0	0.509461	0.182017	0.239889	0	0	0.00521853	0	0	0.469015	0	1	1	4	10	0	1	0	1	0			§ Tongue show (AD19, D)
D3	Dog	9	W	BH4	D3+BH4	BH	trial1	64.28	64.28	56.44	0.581145	0	0.00212615	0.120482	0	0	0.00212615	1	0.00850461	0.0531538	0.323051	0.172006	0.0417966	0.548972	0.0516478	0.472169	0	0	0	0.0177179	0	0.866833	0	1	0	10	4	0	0	0	0	3			§ Lip wipe (AD37, F)
D3	Dog	9	W	BH4	D3+BH4	BH	trial2	64.68	58.28	39.4	0.822464	0	0.107614	0.107563	0	1	0.117766	0	0	0.0507614	0.26066	0.208858	0.0141878	0.75198	0.181497	0.388298	1	0.00274537	0.111874	0	0.0130405	0.870968	0	7	4	3	11	1	4	1	4	2			§ Nose lick (AD137, F)
D4	Dog	1	W	BH2	D4+BH2	BH	trial1	62	53.8	46.04	0.872871	0.170287	0.0408341	0.0173762	0	0	0.0738488	0	0.305821	0	0.0284535	0.0891182	0.640009	0	0.320265	0.840093	1	0.281784	0.237918	0	0	0.913011	0.569517	11	2	27	0	8	8	0	0	0			§ Panting (AD126, D)
D4	Dog	1	W	BH2	D4+BH2	BH	trial2	73.88	73.88	72.8	0.685964	0	0.017033	0.0417582	1	0	0.0181319	0	0.0252747	0.0137363	0.212514	0.0763187	0.0159203	0.395467	0.252088	0.730265	1	0.100704	0.383866	0.0137363	0.0395236	0.691933	0.194342	3	1	16	9	6	8	2	0	1			§ Ears rotator (EAD104, D),
D4	Dog	1	W	FH1	D4+FH1	FH	trial1	62.84	48.48	44.52	0.730092	0.0116801	0.0413297	0.116801	1	1	0.0458221	1	0.0521114	0.112309	0.134614	0.119385	0	0.606244	0.0753369	0.565862	0	0	0	0	0.0519802	0.660066	0	6	4	12	7	0	0	1	1	5			§ Ears downward (EAD105, D)
D4	Dog	1	W	FH1	D4+FH1	FH	trial2	64.28	64.28	64.28	0.168622	0	0	0	0	0	0	0	0	0	0.40753	0.413799	0	0.130632	0.0273491	0.215853	0	0	0	0	0	0.546982	0	0	0	3	5	0	0	0	0	0			§ Ears forward (EAD101, D),
D5	Dog	1	M	BH2	D5+BH2	BH	trial1	62.04	62.04	57.24	1	0.140461	0.227813	0.141859	1	1	0.525507	1	0	0.0524109	0.150052	0.0858491	0.270283	0.321978	0.180224	0.861315	1	0.137976	0.10058	0	0	0	0.415393	9	3	23	4	5	4	0	6	3			§ Ears adductor (EAD102, D),
D5	Dog	1	M	BH2	D5+BH2	BH	trial2	63.96	63.96	63.96	0.160084	0	0.0131332	0.00375234	0	0	0.0237649	0	0	0	0.0443871	0	0.0356316	0.808615	0.0356316	0.900532	0	0	0	0	0	0.222639	0.106645	1	1	0	2	0	0	0	0	0			§ Ears flattener (EAD103, D),
D5	Dog	1	M	FH1	D5+FH1	FH	trial1	61.12	61.12	54.32	1	0	0.017673	0.0846834	1	1	0.0478645	0	0	0	0.0124816	0.297423	0	0.681075	0.133947	0.710668	0	0	0	0	0	0.110602	0.0211551	1	1	20	4	0	0	0	4	0
D5	Dog	1	M	FH1	D5+FH1	FH	trial2	64.16	64.16	45.72	0	0	0.00787402	0.071741	0	0	0.0148731	0	0	0	0.440901	0.168788	0	0.179331	0	0.559149	0	0	0	0	0	0.0822943	0	0	0	4	5	0	0	0	0	0
D6	Dog	1	M	FH2	D6+FH2	FH	trial1	62.12	62.12	61.6	0.842853	0.0142857	0.00519481	0.345438	1	1	0.088961	1	0.0668831	0	0.276997	0.155065	0.103799	0.456185	0.0174838	0.762283	0	0	0	0	0	0.862202	0.0830811	1	1	9	7	0	0	0	14	0
D6	Dog	1	M	FH2	D6+FH2	FH	trial2	62.08	62.08	61.04	0.453592	0	0	0.0131062	1	0	0.00131062	1	0	0	0.101425	0.727933	0.140105	0	0.0470675	0.600387	1	0.0103093	0.00386598	0	0.0496134	0.372423	0.133779	0	0	7	5	1	1	1	0	0
D6	Dog	1	M	BH2	D6+BH2	BH	trial1	62.28	62.28	62.28	1	0.0597302	0.07386	0.295954	1	1	0.0558767	1	0.0545922	0.032113	0.228388	0.0865767	0.0853725	0.411529	0.187299	1	1	0.0931278	0.0648683	0	0	0.964033	0.397559	8	2	11	1	4	3	0	3	2
D6	Dog	1	M	BH2	D6+BH2	BH	trial2	62.16	53.96	48.16	0.719402	0	0	0.396179	0	0	0	1	0	0	0.11113	0.0687915	0.837002	0	0.0322674	0.778966	1	0.126019	0.0585619	0	0.0652335	0.852483	0.598221	1	0	4	3	6	4	1	0	0
D7	Dog	1	W	BH1	D7+BH1	BH	trial1	63.2	28.64	23.4	0.386646	0.511111	0.42735	0	0	0	0.622222	0	0	0	0.280043	0.0221795	0.0666239	0.314359	0.134915	0.629714	1	0.0446927	0.0251397	0	0	0.959497	0.0865922	4	3	0	5	1	1	0	0	0
D7	Dog	1	W	BH1	D7+BH1	BH	trial2	63.68	57.72	36.72	0.657616	0.184096	0.0904139	0.0457516	0	1	0.420479	0	0.206972	0.0272331	0.201416	0	0.433497	0.252614	0.0576797	0.47176	1	0.037422	0.022869	0.0272331	0.00623701	0.873874	0.521223	8	4	7	9	2	3	1	2	1
D7	Dog	1	W	FH1	D7+FH1	FH	trial1	62.68	10.32	7.88	0.134636	0.771574	0.532995	0	0	0	0.862944	0	0.0406091	0	0	0	0	0.258756	0.680076	0.600678	0	0	0	0	0	1	0	1	1	0	1	0	0	0	0	0
D7	Dog	1	W	FH1	D7+FH1	FH	trial2	63.52	62.72	18.52	0.289641	0.0712743	0.151188	0.0345572	0	0	0.293737	0	0.0215983	0.0539957	0.347732	0	0.129536	0.351998	0	0.184263	1	0.0242347	0.0127551	0	0.0102041	0.418367	0.0276786	4	2	5	3	1	1	2	0	1
D8	Dog	9	W	FH3	D8+FH3	FH	trial1	62.52	62.52	62.52	0.0492482	0	0.00319898	0.0863724	0	0	0	1	0	0	0.279463	0.0971529	0.0793026	0.33706	0.206542	0.676647	0	0	0	0	0.0108765	0.572617	0	0	0	18	17	0	0	1	0	0
D8	Dog	9	W	FH3	D8+FH3	FH	trial2	62.8	59.48	53.92	0.422914	0	0.018546	0.0949555	0	1	0.0252226	0	0	0	0.227615	0.0281714	0	0.623702	0.134941	0.591594	0	0	0	0	0	0.402824	0	4	0	23	11	0	0	0	1	0
D8	Dog	9	W	BH4	D8+BH4	BH	trial1	63.64	63.64	49.88	0.221182	0	0.0272654	0.152366	0	1	0.0168404	1	0.00240577	0.0200481	0.167342	0.0544507	0.299038	0.394346	0.0824779	0.585009	0	0	0	0.0200481	0	0.77687	0	5	1	5	11	0	0	0	5	1
D8	Dog	9	W	BH4	D8+BH4	BH	trial2	62.92	54.76	13.96	0.246647	0	0.017192	0.0802292	0	0	0.0229226	0	0	0	0.0170487	0	0	0.988395	0	0.241746	0	0	0	0	0	0.501826	0.101534	1	0	3	2	0	0	0	0	0
D9	Dog	1	W	BH1	D9+BH1	BH	trial1	62.36	57.92	40.8	0.530404	0.411765	0.0872549	0.0490196	0	1	0.486275	1	0.0656863	0	0.59973	0.102843	0.0107598	0.281152	0.0156618	0.277452	0	0	0	0	0	0.772099	0.330508	2	3	8	10	0	0	0	2	0
D9	Dog	1	W	BH1	D9+BH1	BH	trial2	62.72	62.72	61.24	0.960443	0	0.0143697	0.0718485	0	1	0.0640105	1	0.023514	0.0326584	0.541868	0.1645	0.0156597	0.224461	0.0769922	0.498501	1	0.0778061	0.0656888	0	0.0471939	0.913903	0.193878	3	1	21	13	1	1	3	3	2
D9	Dog	1	W	FH1	D9+FH1	FH	trial1	62.6	23.88	14.08	0.1827	0.357955	0.00568182	0.0142045	0	0	0.360795	0	0.0198864	0	0.675781	0.221449	0	0.212713	0	0.408459	0	0	0	0	0	0.273032	0.0361809	0	0	3	5	0	0	0	0	0
D9	Dog	1	W	FH1	D9+FH1	FH	trial2	64.32	64.32	51.8	0.816527	0	0	0.167568	0	0	0.019305	1	0	0.0772201	0.816004	0.0609846	0	0.364247	0	0.504182	0	0	0	0	0.0161692	0.39801	0.0186567	0	0	17	11	0	0	1	0	4
W1	Wolf	11	M	BH2	W1+BH2	BH	trial1	63.96	56.84	43.76	0.413352	0	0.0383912	0	0	0	0.0978062	0	0	0	0.540859	0.154388	0.0749086	0.35441	0.0255484	0.422044	0	0	0.0239268	0	0.0316678	0	0	1	0	12	11	0	2	1	0	0
W1	Wolf	11	M	BH2	W1+BH2	BH	trial2	63.84	14.12	10.28	0.181062	0	0.0272374	0	0	0	0.0389105	0	0	0	0.396595	0	0	0.715759	0	0.342564	0	0	0	0	0	0	0	1	0	3	3	0	0	0	0	0
W1	Wolf	11	M	FH2	W1+FH2	FH	trial1	64.2	64.2	46.56	0.573162	0	0.0558419	0	0	1	0.064433	0	0	0	0.379489	0.187199	0	0.463617	0.118406	0.401682	1	0.0205607	0.011838	0	0.0417445	0	0	5	0	11	12	1	1	3	1	0
W1	Wolf	11	M	FH2	W1+FH2	FH	trial2	64.346	0	0	0	NA	NA	NA	NA	NA	NA	NA	NA	NA	NA	NA	NA	NA	NA	NA	NA	NA	NA	NA	NA	NA	NA	0	0	0	0	0	0	0	0	0
W10	Wolf	11	W	FH2	W10+FH2	FH	trial1	63.28	19.12	28.76	0	0.877608	0	0	0	0	0.877608	0	0.279555	0	0.686892	0	0	0.215473	0	1	0	0	0	0	0	0	0	0	0	6	6	0	0	0	0	0
W10	Wolf	11	W	FH2	W10+FH2	FH	trial2	62.36	62.36	5.52	0	0	0	0	0	0	0	0	0	0	1	0	0	0.702899	0	0.0634702	0	0	0	0	0	0	0	0	0	2	1	0	0	0	0	0
W10	Wolf	11	W	BH3	W10+BH3	BH	trial1	60.44	53.36	49.4	0.822634	0.434008	0.0186235	0	0	1	0.497976	0	0.128745	0.0202429	0.401457	0.203968	0	0.340668	0.14	0.548557	0	0	0	0	0	0	0	2	2	9	9	0	0	0	2	1
W10	Wolf	11	W	BH3	W10+BH3	BH	trial2	62.76	62.76	52.16	0	0.0498466	0	0	0	1	0.0851227	0	0.0498466	0.0383436	0.461561	0.37038	0	0.100364	0.04676	0.398917	0	0	0	0	0	0	0	0	0	5	5	0	0	0	1	2
W11	Wolf	11	M	FH2	W11+FH2	FH	trial1	61.36	61.36	50	0	0	0	0.0048	0	0	0	0	0	0	0.69334	0.01356	0	0.30692	0	0.144622	0	0	0	0	0	0	0	0	0	11	6	0	0	0	0	0
W11	Wolf	11	M	FH2	W11+FH2	FH	trial2	62.28	62.28	51.6	0.7193	0.999225	0	0	0	0	0	0	0.999225	0	0.571899	0.295213	0	0.22155	0.117713	0.248475	0	0	0	0	0	0	0	0	0	12	3	0	0	0	0	0
W11	Wolf	11	M	BH3	W11+BH3	BH	trial1	62.36	62.36	50.4	0.356591	0.0595238	0.00238095	0	0	1	0.0880952	1	0.0603175	0.119048	0.438671	0.0975794	0.230893	0.170437	0.0555357	0.336626	0	0	0.0192431	0	0.190507	0	0	0	0	11	8	0	1	2	2	6
W11	Wolf	11	M	BH3	W11+BH3	BH	trial2	61.88	61.88	53.44	0.861619	0.737275	0	0	1	0	0.0598802	1	0.737275	0	0.51104	0.186265	0.0695734	0.210891	0.179585	0.167308	0	0	0.0180995	0	0.0213316	0	0	0	0	3	6	0	1	1	0	0
W2	Wolf	7	M	FH1	W2+FH1	FH	trial1	61.6	5.92	3.16	0.0961039	0	0.101266	0.0379747	0	0	0.113924	0	0	0	0.176899	0.177215	0.303165	0.354114	0.176899	0.384966	0	0	0	0	0	0	0	1	0	1	1	0	0	0	0	0
W2	Wolf	7	M	FH1	W2+FH1	FH	trial2	60.88	23.48	0.28	0.0801413	0	0	0	0	0	0	0	0	0	1	0	0	0	0	0	0	0	0	0	0	0	0	0	0	0	0	0	0	0	0	0
W2	Wolf	7	M	BH4	W2+BH4	BH	trial1	61.24	12.24	6.16	0.199869	0.422078	0.116883	0	0	1	0.61039	1	0.0974026	0.162338	0.0258117	0.571266	0	0.519318	0.0193182	0.218873	0	0	0.0653595	0	0	0	0.326797	1	2	0	1	0	1	0	1	1
W2	Wolf	7	M	BH4	W2+BH4	BH	trial2	60.68	12	5.6	0.197759	0.378571	0.0357143	0	0	0	0.464286	0	0	0	0.16375	0.0569643	0	0.528214	0.378036	0.359917	0	0	0	0	0	0	0	0	0	1	1	0	0	0	0	0
W3	Wolf	13	M	FH4	W3+FH4	FH	trial1	64.08	63.76	47.16	0.808973	0	0.0135708	0.0229008	0	1	0	0	0.057676	0	0.244042	0.0889313	0.0228584	0.343321	0.345886	0.530646	0	0	0	0	0.0959849	0	0	2	2	2	6	0	0	2	1	0
W3	Wolf	13	M	FH4	W3+FH4	FH	trial2	65.76	65.76	37.44	0.341834	0.753205	0.0042735	0	0	0	0.766026	1	0.258547	0	0.617468	0.0608707	0	0.2211	0.224279	0.229243	0	0	0	0.0267094	0	0	0	0	0	2	6	0	0	0	0	0
W3	Wolf	13	M	BH3	W3+BH3	BH	trial1	63.68	62.68	49.36	0.795226	0	0.00810373	0.0202593	0	0	0	0	0	0	0.277796	0.259198	0.059137	0.312622	0.159522	0.572352	0	0	0	0	0.0051053	0.0153159	0	1	0	11	6	0	0	1	0	0
W3	Wolf	13	M	BH3	W3+BH3	BH	trial2	73.56	73.56	63.4	1	0.819558	0.0637224	0.182319	0	1	0.79306	1	0.781703	0	0.147524	0.173438	0.205615	0.251025	0.310946	0.470283	0	0	0.021751	0	0.0195759	0	0	0	0	4	6	0	1	1	1	0
W4	Wolf	11	M	BH2	W4+BH2	BH	trial1	64.2	64.2	27.64	0.615545	0.607815	0.0188133	0	0	1	0.628075	1	0.151954	0	0.630644	0.0216715	0	0.439725	0	0.294595	0	0	0	0	0	0	0.221963	2	1	4	7	0	0	0	1	0
W4	Wolf	11	M	BH2	W4+BH2	BH	trial2	71.48	13.08	7.96	0.145481	0	0.0703518	0	0	0	0.080402	0	0	0	0.280905	0	0	0.768467	0	0.532034	0	0	0	0	0	0	0.269113	2	0	2	2	0	0	0	0	0
W4	Wolf	11	M	FH2	W4+FH2	FH	trial1	63.36	63.36	51.16	1	0.119625	0.039093	0	0	0	0.215012	1	0.0383112	0	0.648788	0	0	0.498729	0	0.487247	0	0	0	0	0	0	0.0321654	5	4	5	5	0	0	0	0	0
W4	Wolf	11	M	FH2	W4+FH2	FH	trial2	63.48	0	0	0	NA	NA	NA	0	NA	NA	NA	NA	NA	NA	NA	NA	NA	NA	NA	NA	NA	NA	NA	NA	NA	NA	0	0	0	0	0	0	0	0	0
W5	Wolf	7	M	FH1	W5+FH1	FH	trial1	61.36	0	0	0	NA	NA	NA	NA	NA	NA	NA	NA	NA	NA	NA	NA	NA	NA	NA	NA	NA	NA	NA	NA	NA	NA	0	0	0	0	0	0	0	0	0
W5	Wolf	7	M	FH1	W5+FH1	FH	trial2	60.438	0	0	0	NA	NA	NA	NA	NA	NA	NA	NA	NA	NA	NA	NA	NA	NA	NA	NA	NA	NA	NA	NA	NA	NA	0	0	0	0	0	0	0	0	0
W5	Wolf	7	M	BH4	W5+BH4	BH	trial1	60.48	11.04	9.32	0	0.283262	0	0	0	0	0.283262	0	0	0	0.471781	0	0	0.574893	0	0.430797	0	0	0	0	0.130435	0	0	0	0	1	4	0	0	2	0	0
W5	Wolf	7	M	BH4	W5+BH4	BH	trial2	62.32	0	0	0	NA	NA	NA	NA	NA	NA	NA	NA	NA	NA	NA	NA	NA	NA	NA	NA	NA	NA	NA	NA	NA	NA	0	0	0	0	0	0	0	0	0
W6	Wolf	13	M	FH2	W6+FH2	FH	trial1	62.08	62.08	36.68	0	0.145038	0	0	0	0	0	0	0.133043	0	0.436096	0.0370229	0.00869684	0.296456	0.0937023	0.334262	0	0	0	0	0	0	0	0	0	2	9	0	0	0	0	0
W6	Wolf	13	M	FH2	W6+FH2	FH	trial2	62.56	62.56	51.12	0.216081	0.226917	0.160407	0	0	0	0.159624	0	0.237872	0	0.395814	0.27768	0.330164	0.164221	0.0555164	0.412916	0	0	0	0	0	0	0	0	0	3	8	0	0	0	0	0
W6	Wolf	13	M	BH3	W6+BH3	BH	trial1	65.52	29.76	22.32	0	0.363799	0.0376344	0.00537634	0	0	0.31362	0	0.392473	0	0.492608	0.0322581	0	0.238038	0.234722	0.476949	0	0	0	0	0	0	0	0	0	5	6	0	0	0	0	0
W6	Wolf	13	M	BH3	W6+BH3	BH	trial2	62.16	62.16	57.72	0.431789	0.485793	0.047817	0	0	0	0.037422	0	0.253638	0	0.522332	0.0969681	0.025641	0.237526	0.143382	0.510199	0	0	0	0	0	0	0	1	0	3	8	0	0	0	0	0
W7	Wolf	7	W	BH1	W7+BH1	BH	trial1	63.4	41.96	27.8	0	0	0.0100719	0	0	1	0.0359712	0	0	0.0359712	0.0847122	0.0617986	0.0114748	0.550827	0.00571942	0.165753	0	0	0	0	0	0	0	1	1	0	5	0	0	0	1	1
W7	Wolf	7	W	BH1	W7+BH1	BH	trial2	68.32	19.96	0	0	NA	NA	NA	NA	NA	NA	NA	NA	NA	NA	NA	NA	NA	NA	0.176202	NA	0	0	NA	0	0	0	0	0	0	3	0	0	0	0	0
W7	Wolf	7	W	FH1	W7+FH1	FH	trial1	61.04	51.04	32.88	0	0	0	0	0	0	0	0	0	0	0.201855	0	0	0.78458	0	0.210658	1	0.00862069	0	0.0304136	0	0	0	0	0	0	8	1	0	0	0	0
W7	Wolf	7	W	FH1	W7+FH1	FH	trial2	64.88	27.76	0	0	NA	NA	NA	NA	NA	NA	NA	NA	NA	NA	NA	NA	NA	NA	0.00572767	NA	0	0	NA	0	0	0	0	0	0	1	0	0	0	0	0
W8	Wolf	11	W	BH1	W8+BH1	BH	trial1	63.32	63	47.96	0.262145	0.202669	0	0.0375313	0	0	0.203503	0	0.177648	0	0.469412	0.0791701	0.0900542	0.345121	0.19264	0.338937	0	0	0	0	0.0361905	0	0	0	0	4	6	0	0	1	0	0
W8	Wolf	11	W	BH1	W8+BH1	BH	trial2	61.92	43.96	12.96	0.16988	0.0246914	0	0	0	0	0.0740741	1	0	0.154321	0	0.672762	0.129552	0.323997	0	0.429368	0	0	0	0	0	0	0	0	0	3	6	0	0	0	0	2
W8	Wolf	11	W	FH3	W8+FH3	FH	trial1	62.16	57.32	36.52	0.26575	0.0985761	0	0.0208105	0	0	0.0985761	0	0	0	0.269332	0.0590909	0	0.436857	0.0908543	0.308269	0	0	0	0	0.0104676	0	0	0	0	1	7	0	0	1	0	0
W8	Wolf	11	M	FH3	W8+FH3	FH	trial2	61.84	5.44	0	0	NA	NA	NA	NA	NA	NA	NA	NA	NA	NA	NA	NA	NA	NA	0.0441176	NA	0	0	NA	0	0	0	0	0	0	0	0	0	0	0	0
W9	Wolf	7	M	BH1	W9+BH1	BH	trial1	69.96	10.04	9.68	0	0	0	0	0	0	0	0	0	0	0.698347	0	0	0	0	0.191135	0	0	0	0	0	0	0	0	0	0	1	0	0	0	0	0
W9	Wolf	7	M	BH1	W9+BH1	BH	trial2	62.92	29.16	23.8	0	0.30084	0	0	0	0	0.30084	0	0.0352941	0	0.577941	0	0	0.174622	0	0.221982	0	0	0	0	0	0	0	0	0	0	6	0	0	0	0	0
W9	Wolf	7	M	FH1	W9+FH1	FH	trial1	60.48	24.2	13.12	0	0	0	0	0	0	0	0	0	0	0	0	0	0	0	0.0857851	0	0	0	0	0	0	0	0	0	0	4	0	0	0	0	0
W9	Wolf	7	M	FH1	W9+FH1	FH	trial2	63.84	12.68	0	0	NA	NA	NA	NA	NA	NA	NA	NA	NA	NA	NA	NA	NA	NA	0	NA	0	0	NA	0	0	0	0	0	0	0	0	0	0	0	0

## Sheet: Morphology control
AnimalID	Species	AnimalAge	AnimalSex	PersonID	Dyad	Relationship Strength	Session	Total duration	AnimalVisible_Dur	FaceVisible_Dur	AU101_PropDurFv	AU110_BINARY	EAD101_PropDurFv	EAD104_All_PropSumDurFv	EAD105_PropDurFv
P1	Pet_Dog	6	M	pBH1	P1+pBH1	BH	trial1	63.664	63.664	63.664	0.0178123	0	0.660734	0.230444	0
P1	Pet_Dog	6	M	pBH1	P1+pBH1	BH	trial2	60.995	52.987	29.429	0	0	0.512386	0.349077	0		LEGEND
P2	Pet_Dog	4	F	pBH2	P2+pBH2	BH	trial1	62.963	62.963	60.894	0.0115118	1	0.00655237	0.13691	0		Variables of animal behaviour expressed by dogs at the Wolf Science Center (hanging ears) and
P2	Pet_Dog	4	F	pBH2	P2+pBH2	BH	trial2	78.646	76.611	73.342	0.116918	1	0.0386545	0.140056	0		pet dogs (pricked ears) towards the bonded (BH) or familiar (FH) person (pBH and pFH for the pet dogs).
P3	Pet_Dog	1	F	pFH1	P3+pFH1	FH	trial1	63.564	60.427	44.48	0.0735387	0	0.840692	0.55571	0		This analysis acts as control to investigate whether the behaviours that differed between wolves
P3	Pet_Dog	1	F	pFH1	P3+pFH1	FH	trial2	63.297	63.297	29.128	0.0126339	0	0.897968	0.295146	0		and dogs at the Wolf Science Center during a human interaction were dependent on ear morphology.
P7	Pet_Dog	1	F	pFH1	P7+pFH1	FH	trial1	64.565	39.473	23.824	0.130289	0	1	0.371054	0
P7	Pet_Dog	1	F	pFH1	P7+pFH1	FH	trial2	64.265	64.265	27.028	0.082766	1	0.586281	0.681293	0		The behaviours are displayed as durations, coded while the animal is visible (within 2 body lengths of the human)
P1	Pet_Dog	6	M	pFH2	P1+pFH2	FH	trial1	60.995	54.055	19.353	0	0	0.0999328	0.0223738	0.620679		Durations are displayed as proportions of the time being visible (PropV; within 2 body lengths of the human)
P1	Pet_Dog	6	M	pFH2	P1+pFH2	FH	trial2	62.696	54.688	26.492	0.00502038	0	0.579269	0.192662	0		or, for the facial expressions, as proportion of the face being visible (PropFv; within 2 body lengths of the human)
P5	Pet_Dog	6	M	pFH2	P5+pFH2	FH	trial1	63.764	63.764	46.48	0.087543	0	0.157853	0.420482	0.0387478
P5	Pet_Dog	6	M	pFH2	P5+pFH2	FH	trial2	63.564	63.564	63.564	0.0257221	0	0.633	0.366843	0		The facial expressions are expressed as FACS codes (Wallner et al. 2013).
D1	WSC_Dog	9	M	BH2	D1+BH2	BH	trial1	62.4	62.4	61.4	0.141368	1	0.0664007	0.528274	0.39798			§ Inner brow raiser (AU101, D),
D1	WSC_Dog	9	M	BH2	D1+BH2	BH	trial2	61.24	61.24	49.28	0.012987	1	0.155743	1	0.0153815			§ Upper lip raiser (AU110, D)
D4	WSC_Dog	1	F	BH2	D4+BH2	BH	trial1	62	53.8	46.04	0.0173762	0	0.0284535	0	0.320265			§ Ears rotator (EAD104, D),
D4	WSC_Dog	1	F	BH2	D4+BH2	BH	trial2	73.88	73.88	72.8	0.0417582	0	0.212514	0.395467	0.252088			§ Ears downward (EAD105, D)
D5	WSC_Dog	1	M	BH2	D5+BH2	BH	trial1	62.04	62.04	57.24	0.141859	1	0.150052	0.321978	0.180224			§ Ears forward (EAD101, D),
D5	WSC_Dog	1	M	BH2	D5+BH2	BH	trial2	63.96	63.96	63.96	0.00375234	0	0.0443871	0.808615	0.0356316
D7	WSC_Dog	1	F	BH1	D7+BH1	BH	trial1	63.2	28.64	23.4	0	0	0.280043	0.314359	0.134915
D7	WSC_Dog	1	F	BH1	D7+BH1	BH	trial2	63.68	57.72	36.72	0.0457516	1	0.201416	0.252614	0.0576797
D9	WSC_Dog	1	F	BH1	D9+BH1	BH	trial1	62.36	57.92	40.8	0.0490196	1	0.59973	0.281152	0.0156618
D9	WSC_Dog	1	F	BH1	D9+BH1	BH	trial2	62.72	62.72	61.24	0.0718485	1	0.541868	0.224461	0.0769922
D10	WSC_Dog	1	M	BH1	D10+BH1	BH	trial1	64	43.6	40.2	0	1	0.247587	0.281443	0.112313
D10	WSC_Dog	1	M	BH1	D10+BH1	BH	trial2	62.64	52.36	44.56	0.0287253	1	0	0.312276	0
D2	WSC_Dog	9	M	FH3	D2+FH3	FH	trial1	62.96	62.96	59.84	0.0233957	1	0.288586	0.545287	0.118917
D2	WSC_Dog	9	M	FH3	D2+FH3	FH	trial2	62.36	62.36	34.88	0.158257	0	0.277208	0.575287	0.198136
D3	WSC_Dog	9	F	FH3	D3+FH3	FH	trial1	62.96	62.96	52.44	0.201373	0	0.256789	0.410736	0.0601259
D3	WSC_Dog	9	F	FH3	D3+FH3	FH	trial2	61.32	61.32	51.16	0.0218921	1	0.406392	0.509461	0.182017
D8	WSC_Dog	9	F	FH3	D8+FH3	FH	trial1	62.52	62.52	62.52	0.0863724	0	0.279463	0.33706	0.206542
D8	WSC_Dog	9	F	FH3	D8+FH3	FH	trial2	62.8	59.48	53.92	0.0949555	1	0.227615	0.623702	0.134941
P4	Pet_Dog	3	M	pFH3	P4+pFH3	FH	trial1	63.998	63.998	5.806	0	0	0.367723	0.505512	0
P4	Pet_Dog	3	M	pFH3	P4+pFH3	FH	trial2	63.988	63.988	18.553	0	0	0.48003	0.190589	1
D6	WSC_Dog	1	M	FH2	D6+FH2	FH	trial1	62.12	62.12	61.6	0.345438	1	0.276997	0.456185	0.0174838
D6	WSC_Dog	1	M	FH2	D6+FH2	FH	trial2	62.08	62.08	61.04	0.0131062	0	0.101425	0	0.0470675
D11	WSC_Dog	1	F	FH2	D11+FH2	FH	trial1	61.4	61.4	61.4	0	1	0.26759	0.586759	0
D11	WSC_Dog	1	F	FH2	D11+FH2	FH	trial2	62.76	62.76	56.32	0.0142045	1	0.242081	0.507741	0.0830433
D1	WSC_Dog	9	M	FH4	D1+FH4	FH	trial1	62.48	62.48	62.48	0.0537772	0	0.210579	0.355906	0.345679
D1	WSC_Dog	9	M	FH4	D1+FH4	FH	trial2	61.24	8.16	5.68	0	0	0.253345	1	0.133627
D4	WSC_Dog	1	F	FH1	D4+FH1	FH	trial1	62.84	48.48	44.52	0.116801	1	0.134614	0.606244	0.0753369
D4	WSC_Dog	1	F	FH1	D4+FH1	FH	trial2	64.28	64.28	64.28	0	0	0.40753	0.130632	0.0273491
D5	WSC_Dog	1	M	FH1	D5+FH1	FH	trial1	61.12	61.12	54.32	0.0846834	1	0.0124816	0.681075	0.133947
D5	WSC_Dog	1	M	FH1	D5+FH1	FH	trial2	64.16	64.16	45.72	0.071741	0	0.440901	0.179331	0
D7	WSC_Dog	1	F	FH1	D7+FH1	FH	trial1	62.68	10.32	7.88	0	0	0	0.258756	0.680076
D7	WSC_Dog	1	F	FH1	D7+FH1	FH	trial2	63.52	62.72	18.52	0.0345572	0	0.347732	0.351998	0
D9	WSC_Dog	1	F	FH1	D9+FH1	FH	trial1	62.6	23.88	14.08	0.0142045	0	0.675781	0.212713	0
D9	WSC_Dog	1	F	FH1	D9+FH1	FH	trial2	64.32	64.32	51.8	0.167568	0	0.816004	0.364247	0
D10	WSC_Dog	1	M	FH1	D10+FH1	FH	trial1	65.76	13.72	11.16	0	0	0.0930108	0.239875	0.340502
D10	WSC_Dog	1	M	FH1	D10+FH1	FH	trial2	63.44	57.6	32.16	0.00995025	1	0.255877	0.63153	0.0521144
P3	Pet_Dog	1	F	pBH3	P3+pBH3	BH	trial1	62.563	58.259	48.215	0.138422	1	0.371295	0.699305	0
P3	Pet_Dog	1	F	pBH3	P3+pBH3	BH	trial2	70.137	70.137	55.79	0.104087	0	0.57763	0.505234	0
D2	WSC_Dog	9	M	BH4	D2+BH4	BH	trial1	61.36	61.36	58.44	0.0513347	1	0.13335	0.481057	0.171047
D2	WSC_Dog	9	M	BH4	D2+BH4	BH	trial2	62.16	62.16	43.52	0.0919118	0	0.0330193	0.358364	0
D3	WSC_Dog	9	F	BH4	D3+BH4	BH	trial1	64.28	64.28	56.44	0.120482	0	0.323051	0.548972	0.0516478
D3	WSC_Dog	9	F	BH4	D3+BH4	BH	trial2	64.68	58.28	39.4	0.107563	1	0.26066	0.75198	0.181497
D8	WSC_Dog	9	F	BH4	D8+BH4	BH	trial1	63.64	63.64	49.88	0.152366	1	0.167342	0.394346	0.0824779
D8	WSC_Dog	9	F	BH4	D8+BH4	BH	trial2	62.92	54.76	13.96	0.0802292	0	0.0170487	0.988395	0
P6	Pet_Dog	7	M	pFH4	P6+pFH4	FH	trial1	64.798	48.415	47.381	0.110614	0	0.139993	0.553956	0
P6	Pet_Dog	7	M	pFH4	P6+pFH4	FH	trial2	67.268	0	0	#DIV/0!	0	#DIV/0!	#DIV/0!	#DIV/0!
D6	WSC_Dog	1	M	BH3	D6+BH3	BH	trial1	62.28	62.28	62.28	0.295954	1	0.228388	0.411529	0.187299
D6	WSC_Dog	1	M	BH3	D6+BH3	BH	trial2	62.16	53.96	48.16	0.396179	0	0.11113	0	0.0322674
D11	WSC_Dog	1	F	BH3	D11+BH3	BH	trial1	62.2	62.2	62.2	0.0321543	1	0.127878	0.0513505	0.0295498
D11	WSC_Dog	1	F	BH3	D11+BH3	BH	trial2	66.6	66.6	66.6	0	0	0.10024	0.403544	0.165135
P4	Pet_Dog	3	M	pBH4	P4+pBH4	BH	trial1	64.865	64.865	52.319	0.0816338	0	0.395917	0.422638	0.0656358
P4	Pet_Dog	3	M	pBH4	P4+pBH4	BH	trial2	62.796	62.796	32.833	0.00712698	0	0.405415	0.199038	0.223556
P5	Pet_Dog	6	M	pBH5	P5+pBH5	BH	trial1	63.164	63.164	41.541	0.165451	0	0.0697383	0.57572	0
P5	Pet_Dog	6	M	pBH5	P5+pBH5	BH	trial2	63.197	62.363	49.517	0.168467	0	0.0835067	0.276854	0
P2	Pet_Dog	4	F	pFH5	P2+pFH5	FH	trial1	69.136	68.335	59.86	0.127063	1	0	0.228466	0
P2	Pet_Dog	4	F	pFH5	P2+pFH5	FH	trial2	62.997	49.65	33.802	0	1	0.130259	0.0660612	0.0414177
P6	Pet_Dog	7	M	pBH6	P6+pBH6	BH	trial1	62.563	30.564	27.895	0.377989	0	0.0728804	0.0358487	0.12314
P6	Pet_Dog	7	M	pBH6	P6+pBH6	BH	trial2	60.294	57.391	51.518	0.0135875	0	0.226639	0.032377	0.755775
P7	Pet_Dog	1	F	pBH7	P7+pBH7	BH	trial1	62.596	62.596	62.596	0.165729	1	0.311585	0.567976	0.0367436
P7	Pet_Dog	1	F	pBH7	P7+pBH7	BH	trial2	62.496	62.496	60.427	0.17004	1	0.272113	0.444371	0.133616

## Sheet: Human faces
PersonID	Bonding	AnimalID	Species	Dyad	Session	Ratio_HLIntensity_Freq	Negative_PropDurV	PurePositive_PropDurV	Expressivity_SumFreqBINARY	Expressions_SumFreq
BH2	BH	D1	Dog	BH2+D1	trial1	0.0952381	0.193947	0.132429	20	59			LEGEND
BH2	BH	D1	Dog	BH2+D1	trial2	0.181818	0.200599	0	10	22			Variables of human facial expressions expressed by bonded (BH) or familiar (FH)
BH2	BH	D2	Dog	BH2+D2	trial1	0.257576	0.326293	0.0859002	18	146			towards dogs or wolves while the animal is within 2 body lengths of the human
BH2	BH	D2	Dog	BH2+D2	trial2	0.1375	0.0424559	0.218632	21	130
BH2	BH	D7	Dog	BH2+D7	trial1	0.224719	0.116322	0.630917	17	162			Category	Variable	Variable Name	Definition
BH2	BH	D7	Dog	BH2+D7	trial2	0.151899	0.0611819	0.277065	18	122			Expressivity	Facial change (frequency):	Expressions_SumFreq	The total number of shown facial movements (Sum of all AU frequencies)
BH2	BH	D8	Dog	BH2+D8	trial1	0.0526316	0.183271	0.0843168	13	105				Facial range (frequency):	Expressivity_SumFreqBINARY	The total number of shown facial movement types (Sum of AU occurrence (binary yes/no))
BH2	BH	D8	Dog	BH2+D8	trial2	0.0666667	0.166091	0	11	30			Intensity	Intensity Ratio	Ratio_HLIntensity_Freq	The ratio of the summed frequency of high and low intensity of all AUs
BH2	BH	D9	Dog	BH2+D9	trial1	0.0873786	0.181157	0.237121	19	180			Valence	Positive valence (duration)	PurePositive_PropDurV	The summed duration of true smiles (AU12 intensity C or higher or AU12B + AU6, with no negative AUs present)
BH2	BH	D9	Dog	BH2+D9	trial2	0.151515	0.102567	0.035023	16	127				Negative valence (duration)	Negative_PropDurV	The summed duration of facial expressions frequently associated with negative emotions (Caeiro et al., 2017; Ekman et al., 2002): AU1+4, AU5, AU9, AU10, unilateral AU14, AU15, AU17, AU20
BH1	BH	W1	Wolf	BH1+W1	trial1	0.030303	0.0608796	0.374677	17	119
BH1	BH	W1	Wolf	BH1+W1	trial2	0.0491803	0.424268	0.192511	17	113
BH1	BH	W4	Wolf	BH1+W4	trial1	0.031746	0.170499	0.437448	17	124
BH1	BH	W4	Wolf	BH1+W4	trial2	0.0576923	0.115414	0.143562	16	110
BH1	BH	W5	Wolf	BH1+W5	trial1	NA	NA	NA	NA	NA
BH1	BH	W5	Wolf	BH1+W5	trial2	NA	NA	NA	NA	NA
BH1	BH	W6	Wolf	BH1+W6	trial1	0.0133333	0.0968813	0.461132	16	137
BH1	BH	W6	Wolf	BH1+W6	trial2	0.0392157	0.0428612	0.261622	16	114
BH1	BH	W7	Wolf	BH1+W7	trial1	0	0.0600955	0	9	35
BH1	BH	W7	Wolf	BH1+W7	trial2	0	0.112147	0	10	42
BH1	BH	W8	Wolf	BH1+W8	trial1	NA	NA	NA	NA	NA
BH1	BH	W8	Wolf	BH1+W8	trial2	NA	NA	NA	NA	NA
FH3	FH	W3	Wolf	FH3+W3	trial1	0	0	0	2	5
FH3	FH	W4	Wolf	FH3+W4	trial2	0.0804598	0.224774	0.272107	18	151
FH3	FH	D5	Dog	FH3+D5	trial1	0.118644	0.0762095	0.235602	19	120
FH3	FH	D5	Dog	FH3+D5	trial2	0.144578	0.202704	0.330195	21	150
FH3	FH	D7	Dog	FH3+D7	trial1	0.254237	0.0616284	0.441389	16	109
FH3	FH	D7	Dog	FH3+D7	trial2	0.123288	0.0893673	0.218999	20	143
FH3	FH	W8	Wolf	FH3+W8	trial1	0	0.0812627	0.150023	8	28
FH3	FH	W8	Wolf	FH3+W8	trial2	NA	NA	NA	NA	NA
FH2	FH	D1	Dog	FH2+D1	trial1	0.02	0.104239	0.292005	14	95
FH2	FH	D1	Dog	FH2+D1	trial2	NA	NA	NA	NA	NA
FH2	FH	W2	Wolf	FH2+W2	trial1	0	0	0	3	3
FH2	FH	W3	Wolf	FH2+W3	trial2	0.0625	0.161511	0.287387	17	113
FH2	FH	D9	Dog	FH2+D9	trial1	0.206897	0.285969	0.00755998	20	166
FH2	FH	D9	Dog	FH2+D9	trial2	NA	NA	NA	NA	NA
FH2	FH	D10	Dog	FH2+D10	trial1	0.179104	0.221489	0.648995	17	173
FH2	FH	W10	Wolf	FH2+W10	trial1	NA	0	0	0	0
FH2	FH	W10	Wolf	FH2+W10	trial2	NA	NA	NA	NA	NA
FH2	FH	W11	Wolf	FH2+W11	trial1	0.05	0.181364	0.0663322	16	158
FH2	FH	W11	Wolf	FH2+W11	trial1	0	0.019544	0.346466	10	168
FH2	FH	W11	Wolf	FH2+W11	trial2	0.027027	0.161218	0.0860203	14	159
FH4	FH	D2	Dog	FH4+D2	trial1	NA	NA	NA	NA	NA
FH4	FH	D2	Dog	FH4+D2	trial2	0	0	0.533364	7	22
FH4	FH	D4	Dog	FH4+D4	trial1	0.0806452	0.139904	0.472803	13	132
FH4	FH	D4	Dog	FH4+D4	trial2	0.0337079	0.183093	0.362353	17	161
FH1	FH	W1	Wolf	FH1+W1	trial1	0.0588235	0.0219018	0.627578	10	28
FH1	FH	W1	Wolf	FH1+W1	trial2	NA	NA	NA	NA	NA
FH1	FH	W2	Wolf	FH1+W2	trial2	0.0384615	0.0393663	0.245055	11	44
FH1	FH	D3	Dog	FH1+D3	trial1	0	0	0.790372	5	10
FH1	FH	D3	Dog	FH1+D3	trial2	0	0.122493	0.248217	8	36
FH1	FH	W4	Wolf	FH1+W4	trial1	0.25	0.15709	1	18	77
FH1	FH	W5	Wolf	FH1+W5	trial2	0.111111	0.184891	0.500477	18	123
FH1	FH	W6	Wolf	FH1+W6	trial1	NA	NA	NA	NA	NA
FH1	FH	W6	Wolf	FH1+W6	trial2	NA	NA	NA	NA	NA
FH1	FH	D8	Dog	FH1+D8	trial1	0.157143	0.249611	0.70016	14	137
FH1	FH	D8	Dog	FH1+D8	trial2	0.0357143	0.0333751	0.455152	10	46
FH1	FH	W7	Wolf	FH1+W7	trial1	0	0.610399	0.685597	15	56
FH1	FH	W7	Wolf	FH1+W7	trial2	0.135593	0.136829	0.199757	19	100
FH1	FH	D10	Dog	FH1+D10	trial1	0.03125	0	0.452863	10	63
FH1	FH	D10	Dog	FH1+D10	trial2	0.107692	0.483815	0.296072	22	114
FH1	FH	W9	Wolf	FH1+W9	trial1	NA	NA	NA	NA	NA
FH1	FH	W9	Wolf	FH1+W9	trial2	NA	NA	NA	NA	NA
FH1	FH	D11	Dog	FH1+D11	trial1	NA	NA	NA	NA	NA
BH4	BH	W3	Wolf	BH4+W3	trial1	0.0877193	0.299525	0.174567	16	105
BH4	BH	W3	Wolf	BH4+W3	trial2	0.0495868	0.116342	0.36217	16	239
BH4	BH	D3	Dog	BH4+D3	trial1	0.047619	0.228758	0.306781	10	38
BH4	BH	D3	Dog	BH4+D3	trial2	0.0769231	0.00666667	0.41975	10	23
BH4	BH	D5	Dog	BH4+D5	trial1	0.142857	0.0332464	0.044296	12	74
BH4	BH	D5	Dog	BH4+D5	trial2	0.111111	0.133848	0.266281	17	164
BH4	BH	D6	Dog	BH4+D6	trial1	0.148148	0.05695	0.147702	15	129
BH4	BH	D6	Dog	BH4+D6	trial2	0.168317	0.0611327	0.51415	17	208
BH4	BH	D11	Dog	BH4+D11	trial1	NA	NA	NA	NA	NA
BH3	BH	W2	Wolf	BH3+W2	trial1	0	0	0	5	6
BH3	BH	W2	Wolf	BH3+W2	trial2	0.047619	0.096112	0.103569	13	110
BH2	BH	D4	Dog	BH2+D4	trial1	0	0.0389285	0.247531	10	119
BH2	BH	D4	Dog	BH2+D4	trial2	0.105263	0.0152257	0.19618	14	107
BH3	BH	D10	Dog	BH3+D10	trial1	0.125	0.0584297	0.471917	16	127
BH3	BH	W9	Wolf	BH3+W9	trial1	0.0784314	0.154987	0.762379	18	107
BH3	BH	W9	Wolf	BH3+W9	trial2	NA	NA	NA	NA	NA
BH3	BH	W10	Wolf	BH3+W10	trial1	0.0645161	0.112987	0.438391	17	120
BH3	BH	W10	Wolf	BH3+W10	trial2	0.0689655	0.109251	0.173864	19	131
BH3	BH	W11	Wolf	BH3+W11	trial1	0.1	0.288023	0.190322	15	106
